# Supplementary material for: Clinically relevant morphological structures in breast cancer represent transcriptionally distinct tumor cell populations with varied degrees of epithelial-mesenchymal transition and CD44+CD24- stemness
Source: Oncotarget. 2017 May 19;8(37):61163–80. doi: 10.18632/oncotarget.18022 (PMC5617414; doi:10.18632/oncotarget.18022)
Supplement: Supplementary file 8 [file oncotarget-08-61163-s008.xls]

## Sheet: CIMminer_input
	Tub	Alv	Sol	Trab	Discr					Tub		Alv		Sol		Trab		Discr
THC2507047	9.15439	9.17772	7.69498	9.12456	10.0607
FN1	7.56531	7.25158	6.5174	7.04584	9.09219
COL5A2		6.61386		7.05414	9.02838
COL10A1				6.72985	8.04292
COL3A1	5.94011	6.23739	5.48463	6.46649	8.00517
THC2538174				5.96987	7.17713
COL12A1					7.04286
VCAN					6.87892
COL1A2					6.63719
COL1A1	5.48201	5.34632	4.7438	5.63785	6.58348
FAP					6.543
LUM					6.42238
S100A7	7.7171	8.20246	9.06232	8.42513	6.36893
COL6A3					6.30921
BGN		5.37945		4.85216	6.05969
LMCD1		5.99606			6.04746
SFRP4	3.7799	4.60697		4.86974	6.01582
INHBA					5.62619
CTHRC1		4.64756			5.52195
ASPN					5.35455
C1QTNF3					5.35247
EGLN3	5.16392	4.82744			4.9071
MMP13					4.83137
CRCT1					4.51203
HMGB3	5.64511	5.59577	5.34973	4.83074	4.37283
ARHGEF10L					-3.21012
EPHB1		-3.18371	-3.63561		-3.76197
SLC12A2					-4.19533
FAM160A1					-4.96784
NCMAP		-4.79141		-5.24905	-5.00555
CRLF3					-5.25944
MRPL10					-5.29522
SAMD5		-5.52927			-5.32192
ISM1		-5.55808		-5.71714	-5.37462
STAT5A					-5.45498
SFRP1					-5.52594
lnc-APBA1-2:1		-5.68946			-5.58899
PACS2					-5.65839
NUDT6					-6.14935
MTURN					-6.22148
IRX1	-7.11043			-7.25945	-6.32789
ENST00000607314	-5.79133	-6.71629	-5.94658	-6.53143	-6.56015
KIT	-7.68571	-6.799		-7.59763	-6.75692
C2orf40	-6.36088	-7.18404	-5.20801	-7.21608	-6.91721
LOC102723505	-5.40348	-7.46026	-6.44993	-6.29074	-7.13507
PKDREJ				4.1863
PINLYP	-4.00354	-4.14207		-4.03413
FGF2	-4.27847	-4.05424		-4.07985
NAT1		5.70956
RBM6		4.30287
BRI3BP		4.25727
STAC2		-4.58571
AK5	-5.3901	-5.28591
NFIX		-7.46855
MT1G	-5.24647
CYP2U1	-6.02471
FAM3D	-6.08834
CYYR1	-6.11399
PI15	-7.10199
THC2507047	9.15439	THC2507047	9.17772	S100A7	9.06232	THC2507047	9.12456	THC2507047	10.0607
S100A7	7.7171	S100A7	8.20246	THC2507047	7.69498	S100A7	8.42513	FN1	9.09219
FN1	7.56531	FN1	7.25158	FN1	6.5174	COL5A2	7.05414	COL5A2	9.02838
COL3A1	5.94011	COL5A2	6.61386	COL3A1	5.48463	FN1	7.04584	COL10A1	8.04292
HMGB3	5.64511	COL3A1	6.23739	HMGB3	5.34973	COL10A1	6.72985	COL3A1	8.00517
COL1A1	5.48201	LMCD1	5.99606	COL1A1	4.7438	COL3A1	6.46649	THC2538174	7.17713
EGLN3	5.16392	NAT1	5.70956	EPHB1	-3.63561	THC2538174	5.96987	COL12A1	7.04286
SFRP4	3.7799	HMGB3	5.59577	C2orf40	-5.20801	COL1A1	5.63785	VCAN	6.87892
PINLYP	-4.00354	BGN	5.37945	ENST00000607314	-5.94658	SFRP4	4.86974	COL1A2	6.63719
FGF2	-4.27847	COL1A1	5.34632	LOC102723505	-6.44993	BGN	4.85216	COL1A1	6.58348
MT1G	-5.24647	EGLN3	4.82744			HMGB3	4.83074	FAP	6.543
AK5	-5.3901	CTHRC1	4.64756			PKDREJ	4.1863	LUM	6.42238
LOC102723505	-5.40348	SFRP4	4.60697			PINLYP	-4.03413	S100A7	6.36893
ENST00000607314	-5.79133	RBM6	4.30287			FGF2	-4.07985	COL6A3	6.30921
CYP2U1	-6.02471	BRI3BP	4.25727			NCMAP	-5.24905	BGN	6.05969
FAM3D	-6.08834	EPHB1	-3.18371			ISM1	-5.71714	LMCD1	6.04746
CYYR1	-6.11399	FGF2	-4.05424			LOC102723505	-6.29074	SFRP4	6.01582
C2orf40	-6.36088	PINLYP	-4.14207			ENST00000607314	-6.53143	INHBA	5.62619
PI15	-7.10199	STAC2	-4.58571			C2orf40	-7.21608	CTHRC1	5.52195
IRX1	-7.11043	NCMAP	-4.79141			IRX1	-7.25945	ASPN	5.35455
KIT	-7.68571	AK5	-5.28591			KIT	-7.59763	C1QTNF3	5.35247
		SAMD5	-5.52927					EGLN3	4.9071
		ISM1	-5.55808					MMP13	4.83137
		lnc-APBA1-2:1	-5.68946					CRCT1	4.51203
		ENST00000607314	-6.71629					HMGB3	4.37283
		KIT	-6.799					ARHGEF10L	-3.21012
		C2orf40	-7.18404					EPHB1	-3.76197
		LOC102723505	-7.46026					SLC12A2	-4.19533
		NFIX	-7.46855					FAM160A1	-4.96784
								NCMAP	-5.00555
								CRLF3	-5.25944
								MRPL10	-5.29522
								SAMD5	-5.32192
								ISM1	-5.37462
								STAT5A	-5.45498
								SFRP1	-5.52594
								lnc-APBA1-2:1	-5.58899
								PACS2	-5.65839
								NUDT6	-6.14935
								MTURN	-6.22148
								IRX1	-6.32789
								ENST00000607314	-6.56015
								KIT	-6.75692
								C2orf40	-6.91721
								LOC102723505	-7.13507

## Sheet: Sol
AK5	-3.46708
ARHGEF10L	-0.887653
ASPN	4.04388
BGN	2.94682
BRI3BP	1.1467
C1QTNF3	1.56576
C2orf40	-5.20801
COL10A1	4.65309
COL12A1	2.97145
COL1A1	4.7438
COL1A2	3.50105
COL3A1	5.48463
COL5A2	6.43348
COL6A3	2.45537
CRCT1	0.219516
CRLF3	-1.51095
CTHRC1	2.29783
CYP2U1	-4.27381
CYYR1	-5.64033
EGLN3	3.57999
ENST00000607314	-5.94658
EPHB1	-3.63561
FAM160A1	-2.2371
FAM3D	-6.05829
FAP	3.2939
FGF2	-3.74951
FN1	6.5174
HMGB3	5.34973
INHBA	1.6852
IRX1	-4.66231
ISM1	-4.61701
KIT	-4.1534
LMCD1	5.39005
lnc-APBA1-2:1	-4.73594
LOC102723505	-6.44993
LUM	3.86506
MMP13	0.753573
MRPL10	-0.545597
MT1G	-2.19266
MTURN	-1.09577
NAT1	5.97796
NCMAP	-2.37428
NFIX	-3.78491
NUDT6	-5.23382
PACS2	-1.60041
PI15	-5.01786
PINLYP	-3.86243
PKDREJ	-0.250817
RBM6	2.44864
S100A7	9.06232
SAMD5	-4.54592
SFRP1	-5.24009
SFRP4	3.4167
SLC12A2	-0.240262
STAC2	-3.79828
STAT5A	-1.17019
THC2507047	7.69498
THC2538174	4.37548
VCAN	2.56592

## Sheet: туб
	Tub
KIT	-7.68571
IRX1	-7.11043
PI15	-7.10199
C2orf40	-6.36088
CYYR1	-6.11399
FAM3D	-6.08834
CYP2U1	-6.02471
ENST00000607314	-5.79133
LOC102723505	-5.40348
AK5	-5.3901
MT1G	-5.24647
FGF2	-4.27847
PINLYP	-4.00354
SFRP4	3.7799
EGLN3	5.16392
COL1A1	5.48201
HMGB3	5.64511
COL3A1	5.94011
FN1	7.56531
S100A7	7.7171
THC2507047	9.15439
ARHGEF10L	-1.57356
ASPN	4.87983
BGN	4.08281
BRI3BP	1.34089
C1QTNF3	0.328719
COL10A1	5.72303
COL12A1	4.26223
COL1A2	4.71866
COL5A2	6.49476
COL6A3	4.34854
CRCT1	0.678794
CRLF3	-3.75089
CTHRC1	3.68481
EPHB1	-2.62925
FAM160A1	-3.05551
FAP	3.0032
INHBA	2.42203
ISM1	-4.50019
LMCD1	4.87418
lnc-APBA1-2:1	-4.7756
LUM	4.01264
MMP13	1.26365
MRPL10	-1.5975
MTURN	-0.974684
NAT1	5.02117
NCMAP	-4.38809
NFIX	-4.66398
NUDT6	-4.78923
PACS2	-0.880425
RBM6	4.08595
SAMD5	-4.57384
SFRP1	-5.07699
SLC12A2	-0.606751
STAC2	-3.97535
STAT5A	-3.40981
THC2538174	5.29322
VCAN	4.17458
PKDREJ

## Sheet: alv
	Alv
AK5	-5.28591
ARHGEF10L	-1.38174
ASPN	4.86806
BGN	5.37945
BRI3BP	4.25727
C1QTNF3	1.02887
C2orf40	-7.18404
COL10A1	5.6222
COL12A1	4.58318
COL1A1	5.34632
COL1A2	4.81044
COL3A1	6.23739
COL5A2	6.61386
COL6A3	4.4145
CRCT1
CRLF3	-2.20981
CTHRC1	4.64756
CYP2U1	-3.54298
CYYR1	-5.10993
EGLN3	4.82744
ENST00000607314	-6.71629
EPHB1	-3.18371
FAM160A1	-1.68284
FAM3D	-4.86332
FAP	4.53623
FGF2	-4.05424
FN1	7.25158
HMGB3	5.59577
INHBA	2.90522
IRX1	-5.23286
ISM1	-5.55808
KIT	-6.799
LMCD1	5.99606
lnc-APBA1-2:1	-5.68946
LOC102723505	-7.46026
LUM	4.32397
MMP13	1.55389
MRPL10	-0.572649
MT1G	-3.9939
MTURN	-2.22193
NAT1	5.70956
NCMAP	-4.79141
NFIX	-7.46855
NUDT6	-3.28689
PACS2	-0.723639
PI15	-4.72549
PINLYP	-4.14207
PKDREJ	-0.562883
RBM6	4.30287
S100A7	8.20246
SAMD5	-5.52927
SFRP1	-5.37713
SFRP4	4.60697
SLC12A2	-1.23754
STAC2	-4.58571
STAT5A	-2.4938
THC2507047	9.17772
THC2538174	5.5844
VCAN	4.61919

## Sheet: trab
	Trab
AK5	-3.21302
ARHGEF10L	-1.30568
ASPN	4.6875
BGN	4.85216
BRI3BP	1.47248
C1QTNF3	1.41676
C2orf40	-7.21608
COL10A1	6.72985
COL12A1	5.31467
COL1A1	5.63785
COL1A2	5.08643
COL3A1	6.46649
COL5A2	7.05414
COL6A3	4.12665
CRCT1	0.408608
CRLF3	-2.67317
CTHRC1	4.15194
CYP2U1	-0.954391
CYYR1	-5.79569
EGLN3	2.86213
ENST00000607314	-6.53143
EPHB1	-2.52813
FAM160A1	-3.41597
FAM3D	-5.42621
FAP	5.5274
FGF2	-4.07985
FN1	7.04584
HMGB3	4.83074
INHBA	3.17269
IRX1	-7.25945
ISM1	-5.71714
KIT	-7.59763
LMCD1	6.04209
lnc-APBA1-2:1	-4.83777
LOC102723505	-6.29074
LUM	4.75541
MMP13	1.5615
MRPL10	-0.911809
MT1G	-4.82254
MTURN	-1.9971
NAT1	5.65739
NCMAP	-5.24905
NFIX	-1.93859
NUDT6	-4.60337
PACS2	-1.30762
PI15	-6.29526
PINLYP	-4.03413
PKDREJ	4.1863
RBM6	3.97384
S100A7	8.42513
SAMD5	-5.00956
SFRP1	-5.57195
SFRP4	4.86974
SLC12A2	-1.60349
STAC2	-3.63932
STAT5A	-2.40426
THC2507047	9.12456
THC2538174	5.96987
VCAN	3.51378

## Sheet: discr
	Discr
THC2507047	10.0607
FN1	9.09219
COL5A2	9.02838
COL10A1	8.04292
COL3A1	8.00517
THC2538174	7.17713
COL12A1	7.04286
VCAN	6.87892
COL1A2	6.63719
COL1A1	6.58348
FAP	6.543
LUM	6.42238
S100A7	6.36893
COL6A3	6.30921
BGN	6.05969
LMCD1	6.04746
SFRP4	6.01582
INHBA	5.62619
CTHRC1	5.52195
ASPN	5.35455
C1QTNF3	5.35247
EGLN3	4.9071
MMP13	4.83137
CRCT1	4.51203
HMGB3	4.37283
NAT1	3.4896
RBM6	2.33306
BRI3BP	1.09784
PKDREJ	-0.342611
AK5	-2.57485
NFIX	-2.59598
ARHGEF10L	-3.21012
CYP2U1	-3.37741
PINLYP	-3.39204
CYYR1	-3.39398
FGF2	-3.59661
EPHB1	-3.76197
MT1G	-3.80664
STAC2	-3.82763
FAM3D	-4.19161
SLC12A2	-4.19533
FAM160A1	-4.96784
NCMAP	-5.00555
CRLF3	-5.25944
MRPL10	-5.29522
SAMD5	-5.32192
ISM1	-5.37462
STAT5A	-5.45498
SFRP1	-5.52594
lnc-APBA1-2:1	-5.58899
PACS2	-5.65839
PI15	-5.71129
NUDT6	-6.14935
MTURN	-6.22148
IRX1	-6.32789
ENST00000607314	-6.56015
KIT	-6.75692
C2orf40	-6.91721
LOC102723505	-7.13507

## Sheet: FDR cо знач не FDR
Supplementary Table 3: The list of transcripts expressed in different morphological structures at p<0.05 (FDR-corrected)
Genes	Tubular	Alveolar	Solid	Trabecular	Discrete
THC2507047	9.15439	9.17772	7.69498	9.12456	10.0607
FN1	7.56531	7.25158	6.5174	7.04584	9.09219
COL5A2	6.49476	6.61386	6.43348	7.05414	9.02838
COL10A1	5.72303	5.6222	4.65309	6.72985	8.04292
COL3A1	5.94011	6.23739	5.48463	6.46649	8.00517
THC2538174	5.29322	5.5844	4.37548	5.96987	7.17713
COL12A1	4.26223	4.58318	2.97145	5.31467	7.04286
VCAN	4.17458	4.61919	2.56592	3.51378	6.87892
COL1A2	4.71866	4.81044	3.50105	5.08643	6.63719
COL1A1	5.48201	5.34632	4.7438	5.63785	6.58348
FAP	3.0032	4.53623	3.2939	5.5274	6.543
LUM	4.01264	4.32397	3.86506	4.75541	6.42238
S100A7	7.7171	8.20246	9.06232	8.42513	6.36893
COL6A3	4.34854	4.4145	2.45537	4.12665	6.30921
BGN	4.08281	5.37945	2.94682	4.85216	6.05969
LMCD1	4.87418	5.99606	5.39005	6.04209	6.04746
SFRP4	3.7799	4.60697	3.4167	4.86974	6.01582
INHBA	2.42203	2.90522	1.6852	3.17269	5.62619
CTHRC1	3.68481	4.64756	2.29783	4.15194	5.52195
ASPN	4.87983	4.86806	4.04388	4.6875	5.35455
C1QTNF3	0.328719	1.02887	1.56576	1.41676	5.35247
EGLN3	5.16392	4.82744	3.57999	2.86213	4.9071
MMP13	1.26365	1.55389	0.753573	1.5615	4.83137
CRCT1	0.678794	ND	0.219516	0.408608	4.51203
HMGB3	5.64511	5.59577	5.34973	4.83074	4.37283
NAT1	5.02117	5.70956	5.97796	5.65739	3.4896
RBM6	4.08595	4.30287	2.44864	3.97384	2.33306
BRI3BP	1.34089	4.25727	1.1467	1.47248	1.09784
PKDREJ	ND	-0.562883	-0.250817	4.1863	-0.342611
AK5	-5.3901	-5.28591	-3.46708	-3.21302	-2.57485
NFIX	-4.66398	-7.46855	-3.78491	-1.93859	-2.59598
ARHGEF10L	-1.57356	-1.38174	-0.887653	-1.30568	-3.21012
CYP2U1	-6.02471	-3.54298	-4.27381	-0.954391	-3.37741
PINLYP	-4.00354	-4.14207	-3.86243	-4.03413	-3.39204
CYYR1	-6.11399	-5.10993	-5.64033	-5.79569	-3.39398
FGF2	-4.27847	-4.05424	-3.74951	-4.07985	-3.59661
EPHB1	-2.62925	-3.18371	-3.63561	-2.52813	-3.76197
MT1G	-5.24647	-3.9939	-2.19266	-4.82254	-3.80664
STAC2	-3.97535	-4.58571	-3.79828	-3.63932	-3.82763
FAM3D	-6.08834	-4.86332	-6.05829	-5.42621	-4.19161
SLC12A2	-0.606751	-1.23754	-0.240262	-1.60349	-4.19533
FAM160A1	-3.05551	-1.68284	-2.2371	-3.41597	-4.96784
NCMAP	-4.38809	-4.79141	-2.37428	-5.24905	-5.00555
CRLF3	-3.75089	-2.20981	-1.51095	-2.67317	-5.25944
MRPL10	-1.5975	-0.572649	-0.545597	-0.911809	-5.29522
SAMD5	-4.57384	-5.52927	-4.54592	-5.00956	-5.32192
ISM1	-4.50019	-5.55808	-4.61701	-5.71714	-5.37462
STAT5A	-3.40981	-2.4938	-1.17019	-2.40426	-5.45498
SFRP1	-5.07699	-5.37713	-5.24009	-5.57195	-5.52594
lnc-APBA1-2:1	-4.7756	-5.68946	-4.73594	-4.83777	-5.58899
PACS2	-0.880425	-0.723639	-1.60041	-1.30762	-5.65839
PI15	-7.10199	-4.72549	-5.01786	-6.29526	-5.71129
NUDT6	-4.78923	-3.28689	-5.23382	-4.60337	-6.14935
MTURN	-0.974684	-2.22193	-1.09577	-1.9971	-6.22148
IRX1	-7.11043	-5.23286	-4.66231	-7.25945	-6.32789
ENST00000607314	-5.79133	-6.71629	-5.94658	-6.53143	-6.56015
KIT	-7.68571	-6.799	-4.1534	-7.59763	-6.75692
C2orf40	-6.36088	-7.18404	-5.20801	-7.21608	-6.91721
LOC102723505	-5.40348	-7.46026	-6.44993	-6.29074	-7.13507
Red color indicates the expression levels at p<0.05 (FDR-corrected). Gray color – p>0.05 (FDR-corrected).
