# Supplementary material for: Clinically relevant morphological structures in breast cancer represent transcriptionally distinct tumor cell populations with varied degrees of epithelial-mesenchymal transition and CD44+CD24- stemness
Source: Oncotarget. 2017 May 19;8(37):61163–80. doi: 10.18632/oncotarget.18022 (PMC5617414; doi:10.18632/oncotarget.18022)
Supplement: Supplementary file 9 [file oncotarget-08-61163-s009.xls]

## Sheet: Лист1
Supplementary Table 4: GO enrichment analysis of up-regulated transcripts overlapping between different morphological structures of breast tumors (adjusted p value < 0.05)
Term	Overlap	P-value	Adjusted P-value	Z-score	Combined Score	Genes
collagen fibril organization (GO:0030199)	8/41	4.83879e-10	8.93361e-08	-2.51318	40.7911	COL1A1, MMP11, COL3A1, COL1A2, COL5A1, LUM, COL5A2, COL12A1
extracellular matrix organization (GO:0030198)	17/359	8.37213e-11	4.29625e-08	-2.37829	40.3428	POSTN, LUM, COL12A1, BGN, FN1, PLOD2, LTBP1, COMP, COL1A1, MMP11, COL3A1, COL1A2, COL5A1, COL5A2, COL10A1, COL6A3, CTSD
extracellular structure organization (GO:0043062)	17/360	8.7263e-11	4.29625e-08	-2.37799	40.3376	POSTN, LUM, COL12A1, FN1, BGN, PLOD2, LTBP1, COMP, COL1A1, MMP11, COL3A1, COL1A2, COL5A1, COL5A2, COL10A1, COL6A3, CTSD
collagen catabolic process (GO:0030574)	10/74	7.55328e-11	4.29625e-08	-2.17315	36.8631	COL1A1, MMP11, COL3A1, COL1A2, COL5A1, COL5A2, COL12A1, COL10A1, COL6A3, CTSD
multicellular organismal catabolic process (GO:0044243)	10/80	1.51963e-10	5.61125e-08	-2.16538	36.153	COL1A1, MMP11, COL3A1, COL1A2, COL5A1, COL5A2, COL12A1, COL10A1, COL6A3, CTSD
extracellular matrix disassembly (GO:0022617)	11/116	2.66561e-10	6.56184e-08	-2.17492	35.9719	COL1A1, MMP11, COL3A1, COL1A2, COL5A1, COL12A1, COL5A2, FN1, COL10A1, COL6A3, CTSD
collagen metabolic process (GO:0032963)	10/83	2.11489e-10	6.24739e-08	-2.1678	35.9606	COL1A1, MMP11, COL3A1, COL1A2, COL5A1, COL5A2, COL12A1, COL6A3, COL10A1, CTSD
multicellular organismal macromolecule metabolic process (GO:0044259)	10/89	3.95987e-10	8.35533e-08	-2.18107	35.5466	COL1A1, MMP11, COL3A1, COL1A2, COL5A1, COL12A1, COL5A2, COL10A1, COL6A3, CTSD
multicellular organismal metabolic process (GO:0044236)	10/94	6.47358e-10	1.06239e-07	-2.15567	34.6149	COL1A1, MMP11, COL3A1, COL1A2, COL5A1, COL12A1, COL5A2, COL10A1, COL6A3, CTSD
skeletal system development (GO:0001501)	9/162	9.07093e-07	0.000133978	-2.21745	19.7749	COMP, COL1A1, COL3A1, POSTN, COL1A2, COL5A2, COL12A1, COL10A1, AEBP1
cellular component disassembly (GO:0022411)	12/350	1.78975e-06	0.000240315	-2.33176	19.4319	COL1A1, MMP11, COL3A1, COL1A2, COL5A1, COL12A1, TPR, COL5A2, FN1, COL10A1, COL6A3, CTSD
cellular response to amino acid stimulus (GO:0071230)	4/45	0.000216805	0.0266851	-2.27137	8.23065	COL1A1, COL3A1, COL1A2, COL5A2
negative regulation of cell cycle (GO:0045786)	10/430	0.000321577	0.0365361	-2.4494	8.10616	MUC1, CENPF, FAP, H2AFY, UBE2C, TPR, TP53INP1, INHBA, ZWINT, AURKA
positive regulation of cell cycle process (GO:0090068)	7/220	0.000451315	0.0444395	-2.41529	7.52032	MUC1, FAP, UBE2C, LEF1, TPR, NUSAP1, AURKA
A total of 114 common up-regulated transcripts have been analyzed.
