# Supplementary material for: Clinically relevant morphological structures in breast cancer represent transcriptionally distinct tumor cell populations with varied degrees of epithelial-mesenchymal transition and CD44+CD24- stemness
Source: Oncotarget. 2017 May 19;8(37):61163–80. doi: 10.18632/oncotarget.18022 (PMC5617414; doi:10.18632/oncotarget.18022)
Supplement: Supplementary file 10 [file oncotarget-08-61163-s010.xls]

## Sheet: Лист1
Supplementary Table 5: GO enrichment analysis of down-regulated transcripts overlapping between different morphological structures of breast tumors (adjusted p value < 0.05)
Term	Overlap	P-value	Adjusted P-value	Z-score	Combined Score	Genes
cellular response to zinc ion (GO:0071294)	6/14	1.4066e-09	2.0874e-06	-2.68026	35.0567	MT1A, MT1L, MT1M, MT1G, MT1X, MT1E
response to zinc ion (GO:0010043)	7/41	1.30735e-08	9.7005e-06	-2.39338	27.6276	MT1A, CPS1, MT1L, MT1M, MT1G, MT1X, MT1E
response to transition metal nanoparticle (GO:1990267)	8/106	3.92526e-07	0.000194169	-2.3123	19.7627	MT1A, CPS1, MT1L, MT1M, MT1G, MT1X, S100B, MT1E
cellular response to cadmium ion (GO:0071276)	4/14	3.45087e-06	0.00128027	-2.57227	17.1331	MT1A, MT1G, MT1X, MT1E
cellular response to metal ion (GO:0071248)	6/99	3.89017e-05	0.0114011	-2.23279	9.98963	MT1A, MT1L, MT1M, MT1G, MT1X, MT1E
response to cadmium ion (GO:0046686)	4/36	9.32099e-05	0.0172904	-2.43815	9.89306	MT1A, MT1G, MT1X, MT1E
glial cell differentiation (GO:0010001)	5/61	4.60961e-05	0.0114011	-2.18456	9.77383	EGR1, EGR2, NFIB, S100B, SOX10
cellular response to inorganic substance (GO:0071241)	6/110	6.80586e-05	0.0144284	-2.26698	9.60873	MT1A, MT1L, MT1M, MT1G, MT1X, MT1E
melanocyte differentiation (GO:0030318)	3/22	0.000434528	0.0429893	-2.58212	8.12543	EDN3, KIT, SOX10
pigment cell differentiation (GO:0050931)	3/24	0.000547846	0.0478238	-2.61228	7.94194	EDN3, KIT, SOX10
regulation of neuronal synaptic plasticity (GO:0048168)	4/47	0.000242415	0.032704	-2.30798	7.89389	EGR1, EGR2, KIT, S100B
learning or memory (GO:0007611)	7/198	0.000226796	0.032704	-2.28945	7.8305	EGR1, EGR2, KIT, PAK7, PTN, S100B, KLK8
A total of 154 common down-regulated transcripts have been analyzed.
