# Supplementary material for: Clinically relevant morphological structures in breast cancer represent transcriptionally distinct tumor cell populations with varied degrees of epithelial-mesenchymal transition and CD44+CD24- stemness
Source: Oncotarget. 2017 May 19;8(37):61163–80. doi: 10.18632/oncotarget.18022 (PMC5617414; doi:10.18632/oncotarget.18022)
Supplement: Supplementary file 13 [file oncotarget-08-61163-s013.xls]

## Sheet: Лист1
Supplemental Table 2 - The comparison of gene expression levels obtained by gene expression microarrays and qRT-PCR
Genes	Tub	Alv	Sol	Trab	Discr	Analysis	Primer and probe sequences		Tub		Alv		Sol		Trab		Discr
FN1	7.56531	7.25158	6.5174	7.04584	9.09219	GEM	¯		ME	SE	ME	SE	ME	SE	ME	SE	ME	SE
	7.33±0.64	8.03±2.01	6.59±1.38	7.36±0.72	7.79±1.46	qRT-PCR	CCATCACAGGGTACAGAATAGTCT CACTGAGGGTGACGGAGTTT TAGCAGCACAGAACTCAACCTTCCT	FN1	7.325	0.6408	8.02857	2.01337	6.58571	1.37623	7.35714	0.718085	7.78571	1.46278
CDH1	0.54	0.36	ND	ND	-0.38	GEM	¯	CDH1	-1.95	1.46088	2.22857	0.883908	1.57143	1.86237	-0.471429	1.49311	-0.614286	0.507294
	-1.95±1.46	2.23±0.88	1.57±1.86	-0.47±1.49	-0.61±0.51	qRT-PCR	AACGACCCAACCCAAGAAT CCTTCACAGTCACACACGCT ATAACCAGAATAAAGACCAAGTGACCA	EPCAM	-3.05	1.05079	0.271429	0.908875	-0.114286	1.1985	-1.28571	0.575462	-1.31429	0.72323
EPCAM	0.48	0.47	0.32	ND	-0.85	GEM	¯	CDH11	-3.2	1.21929	-0.928571	0.633477	-1.62857	1.39876	-0.5	1.98218	-0.0142857	1.45265
	-3.05±1.05	0.27±0.91	-0.11±1.20	-1.29±0.58	-1.31±0.72	qRT-PCR	GGTGTTATTGCTGTTATTGTGGT AGCCTTCTCATACTTTGCCAT TGCTGGAATTGTTGTGCTGGTTA	DCN	3.225	3.19958	0.342857	1.64431	-2.5	1.34271	1.11429	2.01688	-0.528571	0.726608
CDH11	1.56021	0.948603	1.34532	2.38463	4.53326	GEM	¯	VEGFA	-3.225	2.79654	-0.0142857	0.0142857	0.614286	1.33656	-1.21429	2.00694	0	0
	-3.20±1.22	-0.93±0.63	-1.63±1.40	-0.50±1.98	-0.01±1.45	qRT-PCR	TCAGAGACAACCGAGATAACACA TGGGCAGAAGGTACAAGTCC TGGAGGGTTCAGTCGGCAGAA	LOXL2	-0.5	0.776745	1.68571	1.88483	0.257143	0.940075	0.9	1.57797	2.32857	1.13089
DCN	1.38049	0.957441	0.351001	2.51689	3.63253	GEM	¯
	3.23±3.20	0.34±1.64	-2.50±1.34	1.11±2.02	-0.53±0.73	qRT-PCR	CCAGTGTTCTGATTTGGGTCT CTTTGATTTCGGTTATTTTGTTG CCCTGACACAACTCTGCTAGACCTG
VEGFA	0.78	2.8	2.82	2.75	-1.02	GEM	¯
	-3.23±2.80	-0.01±0.01	0.61±1.34	-1.21±2.01	0.00±0.00	qRT-PCR	GCAGAATCATCACGAAGTGGT TCGATCTCATCAGGGTACTCCT CGAGACCCTGGTGGACATCTTC
LOXL2	0.82	2.33	ND	2.16	4.43	GEM	¯
	-0.50±0.78	1.69±1.88	0.26±0.94	0.90±1.58	2.33±1.13	qRT-PCR	CAACGCCTTCCAGGAGAC CGAGCACTTCACTCCACTCA CACGGAGATGTCAACAGCAACAAA
Tub, tubular; Alv, alveolar; Sol, solid; Trab, trabecular; Discr, discrete; ND, not determined; GEM, gene expression microarrays.

## Sheet: база для STATISTICA
		FN1	CDH1	EPCAM	CDH11	DCN	VEGFA	LOXL2			FN1	CDH1	EPCAM	CDH11	DCN	VEGFA	LOXL2			FN1	CDH1	EPCAM	CDH11	DCN	VEGFA	LOXL2												FN1	CDH1	EPCAM	CDH11	DCN	VEGFA	LOXL2
Тубул	1	6.5	0	-0.6	0	9	0	0	Альв	1	3.1	0	0	0	0	0	0	Солид	1	5.3	0	0	0	0	0	0	Траб	1	5	0	-2.7	0	0	0	0	Дискр	1	7	0	0	0	0	0	0
	2	9.2	-6.3	-4.9	-5.2	0.3	-6	-1.2		2	16	3.8	4.4	-1.8	9.4	-0.1	7.4		2	7.9	0.5	-4.7	-7.5	-2	-3.2	-1.2		2	8.2	-6	-3.4	-8.9	3.8	-7	-3.3		2	11	0	-1.5	-2.2	2.6	0	2
	3	7.1	-0.7	-4.7	-5	8	-9.6	-2.2		3	9	2.5	-1.6	-3.8	0	0	-7		3	7.3	7	5.2	0	0	-2.7	-4.2		3	9.8	0.1	0.9	-2	10.4	-8.4	-5.4		3	7.9	0	0	0	0	0	-0.1
	4	6.5	-0.8	-2	-2.6	-4.4	2.7	1.4		4	0	2.9	2.3	1.1	-0.1	0	0		4	5.6	-6.1	-3	-4.3	-4.9	1.7	0		4	6.9	-2.7	-1.4	-1.6	3.1	0	4.9		4	8.3	-0.7	-2.4	-2.7	-0.8	0	8.5
										5	6.7	6.2	-2.8	-2	-2.4	0	0.7		5	8	8.7	1.5	-3.4	-1.1	1	1.9		5	6.5	7	-1.9	0	-5.8	-0.8	1.3		5	8.3	0	-0.2	-3.3	-3.8	0	3
										6	11.4	0.2	-0.4	0	-4.5	0	3.4		6	12	0.9	0.2	3.8	-9.5	7.5	2		6	9.6	-1.7	-0.5	9	-3.7	7.7	2.7		6	12	-3.6	-5.1	8.1	-0.2	0	2.5
										7	10	0	0	0	0	0	7.3		7	0	0	0	0	0	0	3.3		7	5.5	0	0	0	0	0	6.1		7	0	0	0	0	-1.5	0	0.4

## Sheet: VEGFA_LOXL2_чипы
Supplemental Table 2 - The comparison of gene expression levels obtained by gene expression microarrays and qRT-PCR									NAT1	3.025	1.31426
Genes	Tub	Alv	Sol	Trab	Discr	Analysis	Primer and probe sequences		TXN2	-0.925	0.670044
FN1	7.56531	7.25158	6.5174	7.04584	9.09219	GEM	¯		UBE2S	-2.25	1.42273
	7.33±0.64	8.03±2.01	6.59±1.38	7.36±0.72	7.79±1.46	qRT-PCR	CCATCACAGGGTACAGAATAGTCT CACTGAGGGTGACGGAGTTT TAGCAGCACAGAACTCAACCTTCCT		CER2	1.025	1.16646
NAT1	5.02117	5.70956	5.97796	5.65739	3.4896	GEM			ITGB5	-1.625	1.34374
	3.03±	2.70±	2.83±	4.74±	ND	qRT-PCR			ALCAM	-0.275	1.44993
CERS2	2.15293	1.86454	2.34315	1.46509	ND	GEM			NAT1	2.7	1.6563
	1.03±	1.99±	0.30±	0.84±	1.00±	qRT-PCR			TXN2	-0.314286	1.39445
LOXL2	0.82	2.33	ND	2.16	4.43	GEM	¯		UBE2S	1.12857	1.44019
	-0.50±0.78	1.69±1.88	0.26±0.94	0.90±1.58	2.33±1.13	qRT-PCR	CAACGCCTTCCAGGAGAC CGAGCACTTCACTCCACTCA CACGGAGATGTCAACAGCAACAAA		CER2	1.98571	1.04595
	2.43012	2.14216	2.1389	1.17793	1.71631	GEM
	-1.62	0.67±	0.74±	-0.89	0.01
ITGB5									ITGB5	0.671429	0.822804
	-1.62	0.67	0.74	-0.89	0.01	qRT-PCR			ALCAM	1.74286	0.816455
UBE2S	2.43985	2.9762	2.10278	2.04445	1.58565	GEM			NAT1	2.82857	1.47466
	-2.25	1.12857	0.028571	0.014286	-1.11429	qRT-PCR			TXN2	-0.442857	1.16657
CDH1	0.54	0.36	ND	ND	-0.38	GEM	¯		UBE2S	0.0285714	1.14699
	-1.95±1.46	2.23±0.88	1.57±1.86	-0.47±1.49	-0.61±0.51	qRT-PCR	AACGACCCAACCCAAGAAT CCTTCACAGTCACACACGCT ATAACCAGAATAAAGACCAAGTGACCA		CER2	0.3	1.79258
DCN	1.38049	0.957441	0.351001	2.51689	3.63253	GEM			ITGB5	0.742857	0.638024
	3.23±3.20	0.34±1.64	-2.50±1.34	1.11±2.02	-0.53±0.73	qRT-PCR	CCAGTGTTCTGATTTGGGTCT CTTTGATTTCGGTTATTTTGTTG CCCTGACACAACTCTGCTAGACCTG		ALCAM	-0.137143	0.745493
EPCAM	0.48	0.47	0.32	ND	-0.85	GEM	¯		NAT1	4.74286	1.61612
	-3.05±1.05	0.27±0.91	-0.11±1.20	-1.29±0.58	-1.31±0.72	qRT-PCR	GGTGTTATTGCTGTTATTGTGGT AGCCTTCTCATACTTTGCCAT TGCTGGAATTGTTGTGCTGGTTA		TXN2	-0.918571	0.665734
VEGFA	0.78	2.8	2.82	2.75	-1.02	GEM	¯		UBE2S	0.0142857	0.909848
	-3.23±2.80	-0.01±0.01	0.61±1.34	-1.21±2.01	0.00±0.00	qRT-PCR	GCAGAATCATCACGAAGTGGT TCGATCTCATCAGGGTACTCCT CGAGACCCTGGTGGACATCTTC		CER2	0.841429	0.862351
									ITGB5	-0.885714	0.449565
									ALCAM	-1.24286	0.792181
									NAT1	0	0
Tub, tubular; Alv, alveolar; Sol, solid; Trab, trabecular; Discr, discrete; ND, not determined; GEM, gene expression microarrays.									TXN2	0	0
									UBE2S	-1.11429	0.669196
									CER2	0.998571	1.16079
									ITGB5	0.0142857	1.00034
									ALCAM	0.428571	0.592297

## Sheet: Итог
	Supplemental Table 2 - The comparison of gene expression levels obtained by gene expression microarrays and qRT-PCR
	Genes	Tub	Alv	Sol	Trab	Discr	Analysis
	FN1	7.57	7.25	6.52	7.05	9.09	GEM
		7.33±0.64	8.03±2.01	6.59±1.38	7.36±0.72	7.79±1.46	qRT-PCR
	NAT1	5.02	5.71	5.98	5.66	3.49	GEM
		3.03±1.31	2.70±1.66	2.83±1.47	4.74±1.62	ND	qRT-PCR
	CERS2	2.15	1.86	2.34	1.47	ND	GEM
		1.03±1.17	1.99±1.05	0.30±1.79	0.84±0.86	1.00±1.16	qRT-PCR
	LOXL2	0.82	2.33	ND	2.16	4.43	GEM
		-0.50±0.78	1.69±1.88	0.26±0.94	0.90±1.58	2.33±1.13	qRT-PCR
	ITGB5	2.43	2.14	2.14	1.18	1.72	GEM
		-1.62±1.34	0.67±0.82	0.74±0.64	-0.89±0.45	0.01±1.00	qRT-PCR
	UBE2S	2.44	2.98	2.1	2.04	1.59	GEM
		-2.25±1.42	1.13±1.44	0.03±1.15	0.01±0.91	-1.11±0.67	qRT-PCR
	CDH1	0.54	0.36	ND	ND	-0.38	GEM
		-1.95±1.46	2.23±0.88	1.57±1.86	-0.47±1.49	-0.61±0.51	qRT-PCR
	DCN	1.38	0.96	0.35	2.52	3.63	GEM
		3.23±3.20	0.34±1.64	-2.50±1.34	1.11±2.02	-0.53±0.73	qRT-PCR
	EPCAM	0.48	0.47	0.32	ND	-0.85	GEM
		-3.05±1.05	0.27±0.91	-0.11±1.20	-1.29±0.58	-1.31±0.72	qRT-PCR
	VEGFA	0.78	2.8	2.82	2.75	-1.02	GEM
		-3.23±2.80	-0.01±0.01	0.61±1.34	-1.21±2.01	0.00±0.00	qRT-PCR
	Supplemental Figure 1 - Correlation between gene expression microarrays and qRT-PCR. Plot shows the log mean spot signals and the log-transformed expression levels of 10 unlinked genes detected by gene expression microarrays (GEM, x-axis) and qRT-PCR (y-axis), respectively.

## Sheet: Итог с праймерами
Supplemental Table 2 - The comparison of gene expression levels obtained by gene expression microarrays and qRT-PCR
Genes	Tub	Alv	Sol	Trab	Discr	Analysis	Primer and probe sequences
FN1	7.57	7.25	6.52	7.05	9.09	GEM	¯
	7.33±0.64	8.03±2.01	6.59±1.38	7.36±0.72	7.79±1.46	qRT-PCR	CCATCACAGGGTACAGAATAGTCT CACTGAGGGTGACGGAGTTT TAGCAGCACAGAACTCAACCTTCCT
NAT1	5.02	5.71	5.98	5.66	3.49	GEM	¯
	3.03±1.31	2.70±1.66	2.83±1.47	4.74±1.62	ND	qRT-PCR	TTACTAAGAAAGGGGATCATGGA TCAGTTAATGTTTCCAAGTCCAA TGAAGCATATCTTGAAAGAATTGGCT
CERS2	2.15	1.86	2.34	1.47	ND	GEM	¯
	1.03±1.17	1.99±1.05	0.30±1.79	0.84±0.86	1.00±1.16	qRT-PCR	GATGTCAAGCGAAAGGATTTC GCTCGGATGTAATTGGCAA CCACCATCATTCTCATCAGCTTTTC
LOXL2	0.82	2.33	ND	2.16	4.43	GEM	¯
	-0.50±0.78	1.69±1.88	0.26±0.94	0.90±1.58	2.33±1.13	qRT-PCR	CAACGCCTTCCAGGAGAC CGAGCACTTCACTCCACTCA CACGGAGATGTCAACAGCAACAAA
ITGB5	2.43	2.14	2.14	1.18	1.72	GEM	¯
	-1.62±1.34	0.67±0.82	0.74±0.64	-0.89±0.45	0.01±1.00	qRT-PCR	CCTCAGGGAGCCAGAGTGT GCTTCCAGATAGCCAGGAGT TCGGTAGCATCCTCCTTGTTGG
UBE2S	2.44	2.98	2.1	2.04	1.59	GEM	¯
	-2.25±1.42	1.13±1.44	0.03±1.15	0.01±0.91	-1.11±0.67	qRT-PCR	GATCTGCGTCAACGTGCTC CACTTGATGGTCAGCAGTACG AGAGGGACTGGACGGCTGAGCT
CDH1	0.54	0.36	ND	ND	-0.38	GEM	¯
	-1.95±1.46	2.23±0.88	1.57±1.86	-0.47±1.49	-0.61±0.51	qRT-PCR	AACGACCCAACCCAAGAAT CCTTCACAGTCACACACGCT ATAACCAGAATAAAGACCAAGTGACCA
DCN	1.38	0.96	0.35	2.52	3.63	GEM	¯
	3.23±3.20	0.34±1.64	-2.50±1.34	1.11±2.02	-0.53±0.73	qRT-PCR	CCAGTGTTCTGATTTGGGTCT CTTTGATTTCGGTTATTTTGTTG CCCTGACACAACTCTGCTAGACCTG
EPCAM	0.48	0.47	0.32	ND	-0.85	GEM	¯
	-3.05±1.05	0.27±0.91	-0.11±1.20	-1.29±0.58	-1.31±0.72	qRT-PCR	GGTGTTATTGCTGTTATTGTGGT AGCCTTCTCATACTTTGCCAT TGCTGGAATTGTTGTGCTGGTTA
VEGFA	0.78	2.8	2.82	2.75	-1.02	GEM	¯
	-3.23±2.80	-0.01±0.01	0.61±1.34	-1.21±2.01	0.00±0.00	qRT-PCR	GCAGAATCATCACGAAGTGGT TCGATCTCATCAGGGTACTCCT CGAGACCCTGGTGGACATCTTC

## Sheet: Итог без 4-х послед генов
Supplementary Table 9: The comparison of gene expression levels obtained by gene expression microarrays and qRT-PCR
Genes	Tub	Alv	Sol	Trab	Discr	Analysis	Primer and probe sequences
FN1	7.57	7.25	6.52	7.05	9.09	GEM	¯
	7.33±0.64	8.03±2.01	6.59±1.38	7.36±0.72	7.79±1.46	qRT-PCR	CCATCACAGGGTACAGAATAGTCT CACTGAGGGTGACGGAGTTT TAGCAGCACAGAACTCAACCTTCCT
NAT1	5.02	5.71	5.98	5.66	3.49	GEM	¯
	3.03±1.31	2.70±1.66	2.83±1.47	4.74±1.62	ND	qRT-PCR	TTACTAAGAAAGGGGATCATGGA TCAGTTAATGTTTCCAAGTCCAA TGAAGCATATCTTGAAAGAATTGGCT
CERS2	2.15	1.86	2.34	1.47	ND	GEM	¯
	1.03±1.17	1.99±1.05	0.30±1.79	0.84±0.86	1.00±1.16	qRT-PCR	GATGTCAAGCGAAAGGATTTC GCTCGGATGTAATTGGCAA CCACCATCATTCTCATCAGCTTTTC
LOXL2	0.82	2.33	ND	2.16	4.43	GEM	¯
	-0.50±0.78	1.69±1.88	0.26±0.94	0.90±1.58	2.33±1.13	qRT-PCR	CAACGCCTTCCAGGAGAC CGAGCACTTCACTCCACTCA CACGGAGATGTCAACAGCAACAAA
ITGB5	2.43	2.14	2.14	1.18	1.72	GEM	¯
	-1.62±1.34	0.67±0.82	0.74±0.64	-0.89±0.45	0.01±1.00	qRT-PCR	CCTCAGGGAGCCAGAGTGT GCTTCCAGATAGCCAGGAGT TCGGTAGCATCCTCCTTGTTGG
UBE2S	2.44	2.98	2.1	2.04	1.59	GEM	¯
	-2.25±1.42	1.13±1.44	0.03±1.15	0.01±0.91	-1.11±0.67	qRT-PCR	GATCTGCGTCAACGTGCTC CACTTGATGGTCAGCAGTACG AGAGGGACTGGACGGCTGAGCT
Figure S1 - Correlation between gene expression microarrays and qRT-PCR. Plot shows the log mean spot signals and the log-transformed expression levels of 6 unlinked genes detected by gene expression microarrays (GEM, x-axis) and qRT-PCR (y-axis), respectively.
